# Supplementary material for: Mucosal Immunization Has Benefits over Traditional Subcutaneous Immunization with Group A Streptococcus Antigens in a Pilot Study in a Mouse Model
Source: Vaccines (Basel). 2023 Nov 17;11(11):1724. doi: 10.3390/vaccines11111724 (PMC10674289; doi:10.3390/vaccines11111724)
Supplement: Supplementary file 1 [file vaccines-11-01724-s001.zip]

Archive with 1 entries (1 files):
- vaccines-2620887-supplementary.pdf
